# Supplementary material for: Tobacco use induces anti-apoptotic, proliferative patterns of gene expression in circulating leukocytes of Caucasian males
Source: BMC Med Genomics. 2008 Aug 18;1:38. doi: 10.1186/1755-8794-1-38 (PMC2531187; doi:10.1186/1755-8794-1-38)
Supplement: Additional File 2 — Complete gene list of 109 genes identified by SAM and GSA. Differentially expressed genes identified by SAM and GSA demonstrate the up-regulation of 34 genes and the down-regulation of 75 genes in subjects with high versus low plasma cotinine. The table includes the gene symbol, gene name, Genbank Accession ID, Agilent Probe ID and the mean fold change in gene expression in high versus low plasma cotinine subjects. [file 1755-8794-1-38-S2.xls]

## Sheet: CotinineFinalGeneSet
Supplemental Table 1: 109 genes identified by SAM and GSA as differentially expressed between high cotinine versus low cotinine subjects
Up-regulated in high cotinine versus low cotinine subjects
Gene Symbol	NAME	Accession #	Agilent Probe ID	Mean Fold Change
HERC5	Hect domain and RLD 5	NM_016323	A_23_P110196	1.57218
USP18	Ubiquitin specific protease 18	NM_017414	A_32_P132206	1.44297
IFI44	Interferon-induced protein 44	NM_006417	A_23_P23074	1.43686
IFIT1	Interferon-induced protein with tetratricopeptide repeats 1	NM_001001887	A_23_P52266	1.43093
SASH1	SAM and SH3 domain containing 1	NM_015278	A_23_P93442	1.38732
MX1	Myxovirus (influenza virus) resistance 1, interferon-inducible protein p78 (mouse)	NM_002462	A_23_P17663	1.30117
DNAPTP6	DNA polymerase-transactivated protein 6	NM_015535	A_23_P131255	1.28231
ASGR2	Asialoglycoprotein receptor 2	NM_001181	A_23_P130113	1.28131
IFIH1	Interferon induced with helicase C domain 1	NM_022168	A_23_P68155	1.27884
IGJ	Immunoglobulin J polypeptide, linker protein for immunoglobulin alpha and mu polypeptides	NM_144646	A_23_P167168	1.2741
BIRC3	Baculoviral IAP repeat-containing 3	NM_001165	A_23_P98350	1.21228
PNPT1	Polyribonucleotide nucleotidyltransferase 1	NM_033109	A_23_P154488	1.21222
C1GALT1	Core 1 UDP-galactose:N-acetylgalactosamine-alpha-R beta 1, 3-galactosyltransferase	NM_020156	A_23_P252145	1.19662
RGL1	Ral guanine nucleotide dissociation stimulator-like 1	NM_015149	A_23_P115417	1.19369
CTMP	C-terminal modulator protein	NM_176853	A_23_P149375	1.18571
CISH	Cytokine inducible SH2-containing protein	NM_145071	A_23_P144096	1.176
FAT	FAT tumor suppressor homolog 1 (Drosophila)	NM_005245	A_23_P69586	1.14645
CCND1	Cyclin D1 (PRAD1: parathyroid adenomatosis 1)	NM_053056	A_24_P193011	1.13516
LGALS1	Lectin, galactoside-binding, soluble	NM_002305	A_32_P44139	1.12964
LTBP3	Latent transforming growth factor beta binding protein 3	NM_021070	A_24_P298360	1.11326
PFKP	Phosphofructokinase, platelet	NM_002627	A_23_P46928	1.11298
LDLR	Low density lipoprotein receptor (familial hypercholesterolemia)	NM_000527	A_24_P117029	1.09708
FAH	Fumarylacetoacetate hydrolase (fumarylacetoacetase)	NM_000137	A_23_P129221	1.07543
FBL	Fibrillarin	NM_001436	A_23_P78892	1.07543
LDHB	Lactate dehydrogenase B	NM_002300	A_32_P91821	1.06665
TRAF2	TNF receptor-associated factor 2	NM_021138	A_23_P169331	1.06526
LGALS3BP	Lectin, galactoside-binding, soluble	NM_005567	A_23_P15357	1.06326
PSMB7	Proteasome (prosome, macropain) subunit, beta type	NM_002799	A_32_P213755	1.05948
ATP7B	ATPase, Cu++ transporting,beta polypeptide (Wilson disease)	NM_000053	A_23_P205228	1.05655
DFFA	DNA fragmentation factor, 45kDa	NM_004401	A_23_P12189	1.05587
SLC25A4	Solute carrier family 25 (mitochondrial carrier	NM_001151	A_24_P206047	1.04842
POLD2	Polymerase (DNA directed), delta 2,regulatory subunit 50kDa	NM_006230	A_23_P71146	1.04657
SLC16A1	Solute carrier family 16 (monocarboxylic acid transporters), member 1	AJ277796	A_23_P316812	1.04007
GYPC	Glycophorin C (Gerbich blood group)	NM_002101	A_24_P139901	1.03601
Down-regulated in high cotinine versus low cotinine subjects
Gene Symbol		Assesion number	Agilent Probe ID	Mean Fold Change
HRASLS3	HRAS-like suppressor 3	NM_007069	A_23_P116414	1.46802
CDKN1C	Cyclin-dependent kinase inhibitor 1C (p57, Kip2)	NM_000076	A_23_P428129	1.42099
CX3CR1	Chemokine (C-X3-C motif) receptor 1	NM_001337	A_23_P407565	1.26718
BZRAP1	Benzodiazapine receptor (peripheral) associated protein 1	NM_004758	A_23_P152559	1.2387
C1D	Nuclear DNA-binding protein	NM_173177	A_23_P56590	1.23216
IKIP	IKK interacting protein	NM_201613	A_23_P53467	1.22971
CLK1	CDC-like kinase 1	NM_004071	A_24_P257151	1.22933
KLRK1	Killer cell lectin-like receptor subfamily K, member 1	NM_007360	A_23_P218058	1.21977
RAB2	RAB2, member RAS oncogene family	CR624395	A_24_P102080	1.21718
PRSS23	Protease,serine	NM_007173	A_23_P150789	1.21638
PPP1R12B	Protein phosphatase 1, regulatory (inhibitor) subunit 12B	NM_002481	A_23_P201790	1.21105
MTCBP-1	Membrane-type 1 matrix metalloproteinase cytoplasmic tail binding protein-1	NM_018269	A_23_P148162	1.20992
DNAJB6	DnaJ (Hsp40) homolog, subfamily B, member 6	NM_058246	A_24_P63827	1.2098
FLJ35696	FLJ35696 protein	NM_207387	A_23_P368484	1.20973
MGC61571	Hypothetical protein MGC61571	NM_182523	A_24_P408740	1.20551
CHST2	Carbohydrate (N-acetylglucosamine-6-O) sulfotransferase 2	NM_004267	A_23_P40847	1.20359
ALDH1A1	Aldehyde dehydrogenase 1 family, member A1	NM_000689	A_23_P83098	1.20313
SLC9A3R1	Solute carrier family 9 (sodium/hydrogen exchanger), isoform 3 regulator 1	NM_004252	A_23_P308519	1.20201
LOC387882	LOC387882 hypothetical protein	NM_207376	A_32_P163089	1.20062
SULF2	Sulfatase 2	NM_198596	A_23_P154605	1.19719
MAF	V-maf musculoaponeurotic fibrosarcoma oncogene homolog (avian)	AF055376	A_24_P256219	1.19593
ATP6V0E	ATPase, H+ transporting,lysosomal 9kDa	NM_003945	A_23_P213840	1.1887
C14orf138	Chromosome 14 open reading frame 138	NM_024558	A_23_P128940	1.17354
AUTS2	Autism susceptibility candidate 2	NM_015570	A_23_P122906	1.17335
IDS	Iduronate 2-sulfatase (Hunter syndrome)	NM_006123	A_23_P217475	1.17124
PRKAR1A	Protein kinase, cAMP-dependent, regulatory	NM_212472	A_23_P433753	1.16954
HIPK1	Homeodomain interacting protein kinase 1	NM_181358	A_32_P231446	1.16792
SON	SON DNA binding protein	NM_138927	A_32_P36217	1.16273
GNG2	Guanine nucleotide binding protein (G protein), gamma 2	NM_053064	A_32_P208403	1.16243
ZCCHC9	Zinc finger, CCHC domain containing 9	NM_032280	A_23_P156156	1.16061
PRKAR1A	Protein kinase, cAMP-dependent, regulatory	NM_212472	A_24_P356592	1.15854
WIPI49	WD40 repeat protein Interacting with phosphoInositides of 49kDa	NM_017983	A_23_P141394	1.15809
DJ971N18.2	Hypothetical protein DJ971N18.2	AB032988	A_24_P942517	1.15637
RASGEF1A	RasGEF domain family, member 1A	NM_145313	A_23_P391344	1.15582
DKFZp434K1815	Hypothetical protein DKFZp434K1815	NM_152892	A_23_P360874	1.154
DJ971N18.2	Hypothetical protein DJ971N18.2	NM_021156	A_24_P250535	1.14965
GIT2	G protein-coupled receptor kinase interactor 2	NM_057170	A_23_P335848	1.14709
PRKDC	Protein kinase, DNA-activated, catalytic polypeptide	NM_006904	A_23_P9603	1.14648
GOLGA7	Golgi autoantigen, golgin subfamily a	NM_016099	A_24_P98277	1.14113
IFRD1	Interferon-related developmental regulator 1	Y10313	A_23_P251825	1.13662
PGM2	Phosphoglucomutase 2	NM_018290	A_23_P7172	1.13478
FKBP3	FK506 binding protein 3, 25kDa	NM_002013	A_23_P117558	1.13091
CAPZA1	Capping protein (actin filament) muscle Z-line, alpha 1	NM_006135	A_24_P379379	1.12644
CD58	CD58 antigen, (lymphocyte function-associated antigen 3)	NM_001779	A_23_P138308	1.12552
LBR	Lamin B receptor	NM_194442	A_23_P200493	1.12305
IQGAP1	IQ motif containing GTPase activating protein 1	NM_003870	A_24_P321919	1.12224
CREBBP	CREB binding protein (Rubinstein-Taybi syndrome)	NM_004380	A_23_P163850	1.11971
EIF4E	Eukaryotic translation initiation factor 4E	NM_001968	A_23_P118649	1.1182
H2AFZ	H2A histone family, member Z	NM_002106	A_24_P354468	1.11648
EIF5	Eukaryotic translation initiation factor 5	NM_183004	A_23_P205265	1.11381
VIM	Vimentin	NM_003380	A_23_P161194	1.11099
ITGB1	Integrin, beta 1 (fibronectin receptor beta polypeptide)	NM_002211	A_32_P95397	1.10886
ID2	Inhibitor of DNA binding 2, dominant negative helix-loop-helix protein	NM_002166	A_32_P69368	1.10772
CPOX	Coproporphyrinogen oxidase	NM_000097	A_23_P144179	1.10535
MAP4K4	Mitogen-activated protein kinase kinase kinase kinase 4	NM_145687	A_23_P90804	1.10523
PAPOLA	Poly(A) polymerase alpha	NM_032632	A_23_P419051	1.10091
H2AFZ	H2A histone family, member Z	NM_002106	A_23_P133146	1.09978
MAPK1	Mitogen-activated protein kinase 1	NM_002745	A_24_P237265	1.09822
HMGN1	High-mobility group nucleosome binding domain 1	NM_004965	A_32_P22257	1.09771
STK17A	Serine/threonine kinase 17a (apoptosis-inducing)	NM_004760	A_24_P337796	1.09664
GIT2	G protein-coupled receptor kinase interactor 2	NM_139201	A_23_P204436	1.09643
RAB5C	RAB5C, member RAS oncogene family	NM_004583	A_23_P107214	1.09021
MSN	Moesin	NM_002444	A_23_P73589	1.08911
RPA1	Replication protein A1, 70kDa	NM_002945	A_23_P107073	1.08866
SUMO2	SMT3 suppressor of mif two 3 homolog 2 (yeast)	XM_497144	A_23_P118435	1.08769
LXN	Latexin	NM_020169	A_23_P6674	1.08674
ING1	Inhibitor of growth family, member 1	NM_198217	A_24_P39211	1.08306
TOP2B	Topoisomerase (DNA) II beta 180kDa	NM_001068	A_23_P121095	1.08265
UBE2L3	Ubiquitin-conjugating enzyme E2L 3	NM_198157	A_32_P91250	1.07807
WDR26	WD repeat domain 26	NM_025160	A_23_P85604	1.07647
SUMO2	SMT3 suppressor of mif two 3 homolog 2 (yeast)	CR624759	A_32_P149536	1.07492
PAFAH1B1	Platelet-activating factor acetylhydrolase, isoform Ib, alpha subunit 45kDa	NM_000430	A_24_P356406	1.06971
ARHGAP1	Rho GTPase activating protein 1	NM_004308	A_23_P314070	1.06911
CASP9	Caspase 9, apoptosis-related cysteine protease	NM_001229	A_24_P111342	1.06798
FADD	Fas (TNFRSF6)-associated via death domain	NM_003824	A_23_P86917	1.03932
